# Supplementary material for: USP13 functions as a tumor suppressor by blocking the NF-kB-mediated PTEN downregulation in human bladder cancer
Source: J Exp Clin Cancer Res. 2019 Jun 14;38:259. doi: 10.1186/s13046-019-1262-4 (PMC6570860; doi:10.1186/s13046-019-1262-4)
Supplement: Supplementary file 5 — Table S1. qPCR primers and shRNA sequences used in the study. (XLSX 9 kb) [file 13046_2019_1262_MOESM5_ESM.xlsx]

## Sheet: Sheet1
qPCR primers and shRNA sequences used in the study
hsa-miR-130b-3p	5' -CAGTGCAATGATGAAAGGGCAT-3'
hsa-miR-301b-3p	5' -CAGTGCAATGATATTGTCAA-AGC-3'
U6 snRNA	F: CGCTTCGGCAGCACATATAC
	R: TTCACGAATTTGCGTGTCAT
USP13	F: TCTCCTACGACTCTCCCAATTC
	R: CAGACGCCCCTCTTACCTTCT
NFKB1A	F: CTCCGAGACTTTCGAGGAAATAC
	R: GCCATTGTAGTTGGTAGCCTTCA
TNFALP3	F: TCCTCAGGCTTTGTATTTGAGC
	R: TGTGTATCGGTGCATGGTTTTA
XIAP	F: ACCGTGCGGTGCTTTAGTT
	R: TGCGTGGCACTATTTTCAAGATA
CCL5	F: CCAGCAGTCGTCTTTGTCAC
	R: CTCTGGGTTGGCACACACTT
CXCL8	F: TTTTGCCAAGGAGTGCTAAAGA
	R: AACCCTCTGCACCCAGTTTTC
β-actin	F: ACTTAGTTGCGTTACACCCTT
	R: GTCACCTTCACCGTTCCA
Sh-USP13-1	sense: GCAGATAAAGAAGTTCACTTT
	antisense: AAAGTGAACTTCTTTATCTGC
Sh-USP13-2	sense: CCGGTGAAATCTGAACTCATT
	antisense: AATGAGTTCAGATTTCACCGG
F: Forward R: Reverse Sequence: 5' to 3'
